# Supplementary material for: De Novo Synthesis of Resveratrol from Sucrose by Metabolically Engineered Yarrowia lipolytica
Source: Biomolecules. 2024 Jun 16;14(6):712. doi: 10.3390/biom14060712 (PMC11201955; doi:10.3390/biom14060712)
Supplement: Supplementary file 1 [file biomolecules-14-00712-s001.zip]

Archive with 1 entries (1 files):
- biomolecules-2999018-supplementary.pdf
